# Supplementary material for: Novel Lipids to Regulate Obesity and Brain Function: Comparing Available Evidence and Insights from QSAR In Silico Models
Source: Foods. 2023 Jul 1;12(13):2576. doi: 10.3390/foods12132576 (PMC10341324; doi:10.3390/foods12132576)
Supplement: Supplementary file 1 [file foods-12-02576-s001.zip]

Archive with 1 entries (1 files):
- foods-2410062-supplementary.pdf
